# Supplementary material for: Enhanced Hippocampus–Nidopallium Caudolaterale Interaction in Visual–Spatial Associative Learning of Pigeons
Source: Animals (Basel). 2024 Jan 30;14(3):456. doi: 10.3390/ani14030456 (PMC10854635; doi:10.3390/ani14030456)
Supplement: Supplementary file 1 [file animals-14-00456-s001.zip]

Archive with 1 entries (1 files):
- animals-2731447-supplementary.pdf
